# Supplementary material for: Bringing women’s voices to PMTCT CARE: adapting CARE’s Community Score Card© to engage women living with HIV to build quality health systems in Malawi
Source: BMC Health Serv Res. 2020 Jul 22;20:679. doi: 10.1186/s12913-020-05538-2 (PMC7376699; doi:10.1186/s12913-020-05538-2)
Supplement: Supplementary file 1 — Additional file 1. [file 12913_2020_5538_MOESM1_ESM.xlsx]

## Sheet: Data
INTERV_SITE	DIST	TYPE_GROUP	ID1-R1	ID1-R2	ID1-R3	ID2-R1	ID2-R2	ID2-R3	ID3-R1	ID3-R2	ID3-R3	ID4-R1	ID4-R2	ID4-R3	ID5-R1	ID5-R2	ID5-R3	ID6-R1	ID6-R2	ID6-R3	ID7-R1	ID7-R2	ID7-R3	ID8-R1	ID8-R2	ID8-R3	ID9-R1	ID9-R2	ID9-R3	ID10-R1	ID10-R2	ID10-R3	ID11-R1	ID11-R2	ID11-R3	ID12-R1	ID12-R2	ID12-R3	ID13-R1	ID13-R2	ID13-R3	ID14-R1	ID14-R2	ID14-R3	ID15-R1	ID15-R2	ID15-R3
Kasina HC	Dedza	healthcenter	70	95	97	40	90	95	80	90	95	70	80	90	50	90	97	60	90	93	70	85	90	60	80	90	10	80	90	20	60	85	75	80	90	90	70	85	20	95	100	.	100	85	80	90	100
Community Intervention site Kasina	Dedza	community	70	80	90	40	50	50	30	50	70	40	70	90	80	85	90	40	100	100	40	60	80	50	80	80	20	20	20	40	70	90	50	70	90	50	80	90	60	100	100	.	50	80	.	.	.
Golomoti HC	Dedza	healthcenter	90	80	80	90	95	95	95	95	97	80	85	97	70	50	60	60	50	40	75	75	85	80	90	98	70	70	70	90	90	90	95	95	98	95	95	98	90	90	90	.	50	95	95	95	60
Community intervention site Golomoti	Dedza	community	50	70	90	60	70	90	50	70	100	50	30	50	20	100	80	50	70	100	70	80	90	70	70	70	50	50	80	50	70	80	70	80	90	80	100	100	80	90	80	.	60	90	.	.	.
Mayani HC	Dedza	healthcenter	60	65	80	40	70	70	50	65	80	40	80	85	50	50	50	30	50	45	60	72	80	60	80	85	50	45	40	80	85	85	30	50	55	70	90	100	90	95	97	.	60	95	90	95	65
Community intervention site Mayani	Dedza	community	50	50	80	30	50	80	20	40	85	15	50	80	20	70	95	20	20	80	20	80	80	80	80	100	20	20	5	50	50	80	20	60	80	50	70	95	50	50	100	.	50	70	.	.	.
Dedza District Hospital	Dedza	hospital	40	50	70	30	50	60	50	60	85	20	25	40	85	90	90	50	80	80	60	60	40	85	85	90	30	30	30	50	50	60	80	80	90	70	90	90	80	90	95	.	40	87	85	85	60
Community intervention site Dedza DH	Dedza	community	30	70	90	50	85	90	20	90	90	70	40	95	40	70	90	30	90	100	30	50	90	50	90	95	50	50	70	50	80	85	50	50	50	70	80	100	30	30	100	.	95	95	.	.	.
Bilira HC	Ntcheu	healthcenter	80	80	95	49	65	65	50	80	80	30	70	50	80	80	85	100	100	100	98	99	99	50	70	65	30	70	65	50	80	60	20	40	98	90	95	60	99	99	100	.	80	75	40	60	60
Community intervention site Bilira	Ntcheu	community	50	60	95	30	70	70	40	60	70	10	40	50	30	60	60	5	60	80	10	60	70	80	60	95	20	10	40	40	50	90	40	70	60	20	70	80	20	20	0	.	70	70	.	.	.
Bwanje HC	Ntcheu	healthcenter	100	100	90	100	80	80	60	85	95	40	40	40	75	75	75	50	60	60	80	85	80	100	80	95	50	60	60	90	90	90	50	50	70	90	95	100	90	90	95	.	80	75	95	35	60
Community intervention site Bwanje	Ntcheu	community	30	80	80	20	20	80	60	50	40	0	15	10	50	80	80	30	80	50	45	50	70	50	60	50	15	30	40	0	70	60	55	70	80	35	50	80	50	50	80	.	80	80	.	.	.
Kasinje HC	Ntcheu	healthcenter	80	75	85	50	60	85	70	70	80	10	10	50	75	80	85	40	70	80	70	80	80	95	95	95	60	60	60	80	80	85	90	92	95	80	85	98	95	95	95	.	80	98	100	95	98
Community intervention site Kasinje	Ntcheu	community	30	50	80	10	30	50	10	50	70	30	30	40	20	50	80	0	50	80	80	80	80	50	70	90	20	20	30	60	70	50	20	50	80	20	40	50	0	0	0	.	20	50	.	.	.
Nsipe HC	Ntcheu	healthcenter	90	95	97	25	40	50	80	50	80	50	70	80	95	70	90	40	70	70	95	95	95	60	95	97	70	70	70	99	80	90	90	90	95	98	98	100	72	50	50	.	40	95	70	75	35
Community intervention site Nsipe	Ntcheu	community	20	70	80	10	50	30	5	40	50	0	10	30	30	40	60	20	50	100	10	50	65	40	60	90	20	40	50	30	30	80	45	70	95	40	45	100	50	50	30	.	80	45	.	.	.
Senzani HC	Ntcheu	healthcenter	80	90	95	60	85	90	70	70	90	30	80	80	50	5	25	50	60	50	40	40	40	40	60	60	30	30	30	65	80	80	70	80	80	85	100	100	80	80	20	.	40	20	50	50	20
Community intervention site Senzani	Ntcheu	community	50	80	90	5	5	70	25	70	100	10	40	70	30	70	15	10	50	50	30	70	50	40	50	50	25	5	5	20	50	70	20	25	50	50	70	50	20	50	50	.	50	70	.	.	.
Nsiyaludzu HC	Ntcheu	healthcenter	90	90	95	80	50	50	95	95	95	10	10	5	75	40	50	70	70	70	80	60	70	60	50	60	40	40	40	95	95	95	50	40	50	70	85	95	75	80	85	.	40	50	50	60	60
Community intervention site Nziyaludzu	Ntcheu	community	30	80	90	20	30	60	20	20	50	10	40	50	20	20	40	40	45	50	40	60	80	30	60	60	10	10	30	5	80	60	50	70	90	15	60	60	30	50	60	.	50	90	.	.	.
Ntcheu District Hospital	Ntcheu	hospital	85	90	80	50	50	70	45	75	75	10	20	50	60	60	40	60	70	60	70	80	80	60	60	90	50	40	40	50	60	65	70	70	50	80	80	85	70	70	70	.	30	50	80	50	60
Community intervention site NDHO	Ntcheu	community	10	50	50	30	20	30	50	90	90	20	20	70	50	50	80	20	50	70	70	50	70	90	90	95	40	50	80	50	70	80	10	50	80	60	70	80	80	100	100	.	50	35	.	.	.

## Sheet: Var Labels
	Variable	Label
	DIST	District
	INTERV_SITE	Intervention Site
	TYPE_GROUP	Type of Group
	ID1-R1	Indicator 1: Attitude and commitment of PMTCT service providers; Round 1 score
	ID1-R2	Indicator 1: Attitude and commitment of PMTCT service providers; Round 2 score
	ID1-R3	Indicator 1: Attitude and commitment of PMTCT service providers; Round 3 score
	ID2-R1	Indicator 2: Dislosure support and maintenance of confidentiality of HIV positive status; Round 1 score
	ID2-R2	Indicator 2: Dislosure support and maintenance of confidentiality of HIV positive status; Round 2 score
	ID2-R3	Indicator 2: Dislosure support and maintenance of confidentiality of HIV positive status; Round 3 score
	ID3-R1	Indicator 3: Prevalence of stigma and discriminatory behaviors toward women living with HIV; Round 1 score
	ID3-R2	Indicator 3: Prevalence of stigma and discriminatory behaviors toward women living with HIV; Round 2 score
	ID3-R3	Indicator 3: Prevalence of stigma and discriminatory behaviors toward women living with HIV; Round 3 score
	ID4-R1	Indicator 4: Level of male involvement in PMTCT issues; Round 1 score
	ID4-R2	Indicator 4: Level of male involvement in PMTCT issues; Round 2 score
	ID4-R3	Indicator 4: Level of male involvement in PMTCT issues; Round 3 score
	ID5-R1	Indicator 5: Availability of adequate infrastructure, equipment and supplies to deliver PMTCT services; Round 1 score
	ID5-R2	Indicator 5: Availability of adequate infrastructure, equipment and supplies to deliver PMTCT services; Round 2 score
	ID5-R3	Indicator 5: Availability of adequate infrastructure, equipment and supplies to deliver PMTCT services; Round 3 score
	ID6-R1	Indicator 6: Availability of health workers capable of providing PMTCT services; Round 1 score
	ID6-R2	Indicator 6: Availability of health workers capable of providing PMTCT services; Round 2 score
	ID6-R3	Indicator 6: Availability of health workers capable of providing PMTCT services; Round 3 score
	ID7-R1	Indicator 7: Adherence to clinical advice and ART treatment; Round 1 score
	ID7-R2	Indicator 7: Adherence to clinical advice and ART treatment; Round 2 score
	ID7-R3	Indicator 7: Adherence to clinical advice and ART treatment; Round 3 score
	ID8-R1	Indicator 8: Access to high quality PMTCT counseling and information; Round 1 score
	ID8-R2	Indicator 8: Access to high quality PMTCT counseling and information; Round 2 score
	ID8-R3	Indicator 8: Access to high quality PMTCT counseling and information; Round 3 score
	ID9-R1	Indicator 9: Accessibility of PMTCT services; Round 1 score
	ID9-R2	Indicator 9: Accessibility of PMTCT services; Round 2 score
	ID9-R3	Indicator 9: Accessibility of PMTCT services; Round 3 score
	ID10-R1	Indicator 10: Influence of cultural and religious beliefs on access to and utilization of HIV testing and treatment services; Round 1 score
	ID10-R2	Indicator 10: Influence of cultural and religious beliefs on access to and utilization of HIV testing and treatment services; Round 2 score
	ID10-R3	Indicator 10: Influence of cultural and religious beliefs on access to and utilization of HIV testing and treatment services; Round 3 score
	ID11-R1	Indicator 11: Availability of social support from leaders, community based organizations and relatives at community level; Round 1 score
	ID11-R2	Indicator 11: Availability of social support from leaders, community based organizations and relatives at community level; Round 2 score
	ID11-R3	Indicator 11: Availability of social support from leaders, community based organizations and relatives at community level; Round 3 score
	ID12-R1	Indicator 12: Convenient and timely access to HTC/ ART/ PMTCT/ EID services and results at facility level; Round 1 score
	ID12-R2	Indicator 12: Convenient and timely access to HTC/ ART/ PMTCT/ EID services and results at facility level; Round 2 score
	ID12-R3	Indicator 12: Convenient and timely access to HTC/ ART/ PMTCT/ EID services and results at facility level; Round 3 score
	ID13-R1	Indicator 13: Availability of integrated HIV/AIDS services; Round 1 score
	ID13-R2	Indicator 13: Availability of integrated HIV/AIDS services; Round 2 score
	ID13-R3	Indicator 13: Availability of integrated HIV/AIDS services; Round 3 score
	ID14-R1	Indicator 14: Level of follow-up of defaulters and returning to ART care; Round 1 score
	ID14-R2	Indicator 14: Level of follow-up of defaulters and returning to ART care; Round 2 score
	ID14-R3	Indicator 14: Level of follow-up of defaulters and returning to ART care; Round 3 score
	ID15-R1	Indicator 15: Level and quality of supervisory support from the DHO, Zone, CHAM and partners on PMTCT; Round 1 score
	ID15-R2	Indicator 15: Level and quality of supervisory support from the DHO, Zone, CHAM and partners on PMTCT; Round 2 score
	ID15-R3	Indicator 15: Level and quality of supervisory support from the DHO, Zone, CHAM and partners on PMTCT; Round 3 score
